# Supplementary material for: Metabolomic Approaches to Studying the Response to Drought Stress in Corn (Zea mays) Cobs
Source: Metabolites. 2021 Jul 3;11(7):438. doi: 10.3390/metabo11070438 (PMC8305929; doi:10.3390/metabo11070438)
Supplement: Supplementary file 1 [file metabolites-11-00438-s001.zip]

Archive with 1 entries (1 files):
- metabolites-1266371-supplementary.pdf
